# Supplementary material for: The Physical Environment and the Quality of Life and Behavior in People With Dementia: A Systematic Meta-Review
Source: Sage Open Aging. 2025 Jun 13;11:30495334251345092. doi: 10.1177/30495334251345092 (PMC12220851; doi:10.1177/30495334251345092)
Supplement: sj-xlsx-1-ggm-10.1177_30495334251345092 – Supplemental material for The Physical Environment and the Quality of Life and Behavior in People With Dementia: A Systematic Meta-Review [file sj-xlsx-1-ggm-10.1177_30495334251345092.xlsx]

## Sheet: Statements and filters
	FILTERING STATEMENTS
	Select filters by selecting criteria.
	Deselect filters by deselecting filters in right-upper corner
												Rijlabels	Aantal van Statement	Aantal van Review	Aantal van Evidence level
												Anderiesen 2014	5	5	5
												Decentralized dining and bathing and improved ambiance is associated with more involvement in activities.	1	1	1
												Functional modifications, such as labelling of drawers and doors, the use of colors, informative pictures, improve resident's independence and ADL.	1	1	1
												Homelike environment is associated with more spontaneous interactions, self initiated activities, more time in communal areas and more social engagement.	1	1	1
												Music (singing or background music) improves sense of vitality and ADL engagement.	1	1	1
												Open plan (no corridors) facilities are associated with higher activity levels and better ADL-performance	1	1	1
												Boumans 2019	8	8	8
												A more homelike setting may stimulate formal caregivers to develop a more welcoming attitude toward informal caregivers	1	1	1
												Daily functioning (basic activities of daily living, leisure activities, and interests), mood, and behavior of residents living in a SCU for 3 years decrease less than people in non-SCU facilities.	1	1	1
												﻿Family caregivers in small-scale living facilities experience less burden than family caregivers in regular wards.	1	1	1
												﻿Family caregivers indicated that nursing staff’s attitude was open, friendly and involved. Sense of involvement with daily life and care provided was enabled by the active role family could fulfill (M) in activities in the household	1	1	1
												Residents can benefit from using a computer system through reminiscence, while gaining self-esteem.	1	1	1
												Small-scale living facilities could contribute to the relationship between residents and formal caregivers due to more frequent contact.	1	1	1
												﻿Specially designed spaces, such as a garden in which residents can grow vegetables, enables residents to perform activities that remind them of themselves.	1	1	1
												Technology assists the resident in performing tasks themselves, e.g. opening bedroom door, and increases the resident’s sense of autonomy.	1	1	1
												Chaudhury 2018	6	6	6
												Long hallways can decrease residents' awareness, orientation, safety and security	1	1	1
												Mealtime environmental characteristics (small-scale, higher illumination levels, reduced noise and appropriate music) and homelike décor can support residents functional ability to take in food and fluids, and also positively contribute to improved social interaction.	1	1	1
												More homelike or enhanced residential environments is associated with improved emotional and intellectual functioning, increased social interaction, autonomy and participation in community, and less trespassing, exit-seeking and agitation	1	1	1
												Persons with dementia may well possess the necessary skills to benefit from prosthetic signage	1	1	1
												﻿Residents living in more homelike environments (i.e., open plan lounge/ dining areas, residential furniture, and flooring) displayed reduced verbal and overall aggression, verbal agitation and anxiety	1	1	1
												Spatial layout impacts residents' orientation; oientation is improved in H or L-shaped layouts	1	1	1
												Chaudhury 2018 Fleming 2010 Marquardt 2014	1	1	1
												﻿Exposure to higher lighting levels (e.g., through the use of a bright light box ranging from 2,500–10,000 lux), is associated with improved circadian rhythm quality and mood, increased consolidation of night-time sleep, increased daytime wakefulness, alertness and MMSE scores, and decreased agitation and disruptive behavior.	1	1	1
												Chaudhury 2018 Marquardt 2014	1	1	1
												Smaller unit size (5-15 rather than 30) enhances well-being, behavior, functioning, social contact and engagement in planned activities.	1	1	1
												Chaudhury 2018 Marquardt 2014 Anderiessen 2014	1	1	1
												﻿Exposure to all-day bright light has been shown to increase total sleep duration, decrease restlessness and provide modest benefits in mood, cognition and functional decline	1	1	1
												Chaudhury 2018 Whear 2014	1	1	1
												Outdoor activities that are physical or social in nature, such as going for walks, gardening, and group activities, can benefit residents with dementia. Benefits may include reduced agitation, aggression, psychotropic drug use and falls, sleep efficiency an duration and enhanced quality of life and mood.	1	1	1
												Chaudhury 2018 Woodbridge 2018	2	2	2
												﻿Transfer to a household model (open-plan design and functioning unit kitchen), residents spent more time in the communal living spaces and were more active and engaged than in the pre-conversion, traditional units.	1	1	1
												﻿Using high contrast tableware (e.g., red plates, cups and cutlery) as opposed to low contrast tableware (e.g., white plates, cups and stainless-steel cutlery) resulted in a significant increase in food and fluid intake amongst individuals with severe dementia.	1	1	1
												Day 2000	19	19	19
												﻿A higher degree of homelikeness is associated with greater restlessness, more disturbances (tied to greater assertion of independence), and increased disorientation and deterioration of diet	1	1	1
												A ﻿mirror placed in front of the exit door, two-dimensional grids on the floor and covering door-knobs reduce residents’ exit attempts substantially	1	1	1
												﻿Consider making toilets more visible and provide signage on the floor, to potentially reduce incontinence	1	1	1
												﻿Eliminate environmental factors that increase stress in bathing such as unfamiliar equipment, inadequate mats or handrails and noisy distractions. Include natural elements.	1	1	1
												Higher levels of orientation were associated with quiet environments. Researchers theorize that disorientation followed resident's attempts to shut out noisy environments. Furthermore, low lighting conditions in public areas impede orientation	1	1	1
												﻿Incorporate free access to outdoor areas with therapeutic design features to reduce agitation and aggression and increase walks outside.	1	1	1
												﻿Incorporate noninstitutionalized design throughout the facility to improve intellectual and emotional well-being, functionality and motoric function, social interactions and reduce agitation, anxiety, aggression, psychotropic drug-use and exit seeking.	1	1	1
												Introduction of single rooms is associated with less time spent in the room and less interaction, compared to double or group rooms. ﻿Reduced interaction may reflect greater choice over interaction in private versus group rooms	1	1	1
												Large signing improves orientation, but only in combination with orientation training	1	1	1
												﻿Moderate levels of environmental stimulation as well as spaces with low stimulation reduce overstimulation, agitation, behavioral disturbances and weight-loss and improve concentration	1	1	1
												Open-plan layouts where resident rooms open to a central open space enhance attentiveness to activities	1	1	1
												Personally significant memorabilia can help residents find their rooms than were displays without personal significance	1	1	1
												Providing seating close to the floor, handrails and non-skid bathmat and bath chair reduce falls	1	1	1
												﻿Relocate residents, when necessary, in intact units rather than individually to prevent adverse impacts of the relocation e.g. depression and mortality.	1	1	1
												﻿Residents in facilities with more hallway space demonstrate less disorientation and less lack of vitality	1	1	1
												SCU's are associated with reductions in behavioral disturbances, abnormal motor activity, apathy, hallucinations	1	1	1
												SCU's are associated with relative improvement in communications skills, self-care skills, social function, mobility and affective responses	1	1	1
												﻿Simple building configuration is associated with resident orientation, when residents are also provided with explicit environmental information	1	1	1
												Small-size units reduce agitation, intellectual deterioration, emotional disturbances, aggression, depression and anxiety, psychotropic drug-use and improves social interaction, mobility and ADL-function.	1	1	1
												Day 2000 Fleming 2010	2	2	2
												﻿Incorporate higher light levels, in general, and exposure to bright light, in particular to reduce confusion and agitation and improve orientation and circadian rhythm	1	1	1
												Noninstitutional dining in which residents dine "family style" in a common room, increases social interaction and improved eating behavior.	1	1	1
												Ferdous 2019	9	9	9
												﻿An architecturally legible environment, or an environment where the function of each room is evident through the size, proportion, materiality and furnishings, is important for designing any LTCF to support spatial orientation	1	1	1
												Choosing a supportive organization of the building and signage improve wayfinding	1	1	1
												Environmental interventions that promote wayfinding can be implemented through environmental cues. Decorating residents’ bedrooms and doors with personal items, architectural differentiation, and use of color, texture, landmark, signage, and other sensory stimulation are important design features for point of decision and wayfinding.	1	1	1
												Green care farms provide an attractive, homelike environment and activities that can positively influence engagement and social interaction while allowing residents to be in close contact with nature.	1	1	1
												﻿Spatial design features such as ambiance in the environment, the use of familiar objects, furniture type and arrangement, inclusion of kitchen and residential scaled dining room, white noise, connection to nature, access to outdoor areas, privacy, use of bright light, color, temperature, wayfinding, use of smaller spaces or landmarks with simple decision-making points, and, above all, homeliness…	1	1	1
												Strong evidence supports the benefits of private bedrooms on positive outcomes such as the satisfaction of residents, families, and staff, improved quality of life, and reduced neuro-disability.	1	1	1
												The daily lives of people with dementia living in the green care farms, including the presence of animals, stables, gardens, and outdoor areas, are based on attractive activities, sensory physical-social environment, and psychological well-being, show a higher activity level.	1	1	1
												The overall QoL and well-being score was larger in small homes compared with large-scale homes	1	1	1
												﻿Views of the garden and large windows allowing natural daylight allowed residents to complete ADL efficiently	1	1	1
												Fleming 2010	15	15	15
												Admission to a low stimulus unit reduces patients weight loss, agitation, physical restraint use.	1	1	1
												Admission to an SCU significantly reduces behavioral disturbances.	1	1	1
												Camouflaged exit doors and rooms that vary in ambience associated with reduced depression, social withdrawal, misidentification and hallucinations.	1	1	1
												Group Living environment produces better motoric, emotional and intellectual functions, and less Psychotropic medication; less psychological strain among the relatives	1	1	1
												High levels of noise increase agitation	1	1	1
												In SCU's, behavioral disturbances improve despite the psychotropic drug load; physical restraints use decrease.	1	1	1
												Institutional character and lack of orientation cues is associated with behavioral abnormalities.	1	1	1
												Moving to a new SCU with private bedrooms increases residents time spent their rooms during the day and required fewer interventions (including medications) to promote sleep at night. Perceptions of staff and family members about person-environment interaction model were positive.	1	1	1
												Night-time sleep increases in participants exposed to morning and day light.	1	1	1
												Perceived cold increases agitation	1	1	1
												Physical restraints are associated with higher agitation	1	1	1
												Poor ward condition paradoxically associated with better self care and fewer behavioral problems.	1	1	1
												Privacy and personalization in bedrooms, residential character, understandable environment are associated with reductions in aggression, agitation and psychological problems.	1	1	1
												Residents in SCU's have fewer declines in ADL, more sustained interest in the environment and less negative affect, compared to traditional environments.	1	1	1
												Residents spend more time in the corridors that are multisensory enhanced to stimulate a home environment and outdoor nature environment and show increased pleasure.	1	1	1
												Lynn 2019	4	4	4
												An automated prompting system may improve independent handwashing	1	1	1
												Braight light therapy reduces night time awakenings and has a positive effect on ADL	1	1	1
												Individualized simulated family presence and music interventions reduce agitation	1	1	1
												Social robot Paro is effective in reducing loneliness, stress and depression	1	1	1
												Marquardt 2014	17	17	17
												A homelike environment (small group dining in a dining room with mealtime routines) improves residents' engagement in daily activities and social interactions	1	1	1
												A low social density is positively associated with residents’ behavior, social abilities, and care outcomes.	1	1	1
												High noise-levels are associated with unwanted behavior	1	1	1
												Higher overall light levels and increased contrast improve function and oral intake	1	1	1
												Increased personalization of residents' individual environment is associated with improved well-being and fewer behavioral problems	1	1	1
												It is necessary to control the degree of sensory stimulation in order not to evoke any reverse effects such as distraction and overstimulation.	1	1	1
												Patterns and dark lines on flooring may be found confusing and even cause falls	1	1	1
												Personalization of cues has been found to be especially supportive. Nameplates, portrait-type photographs, or personal memorabilia can be placed outside of rooms to help residents locate their room.	1	1	1
												Proximity and direct visual access to relevant places is helpful for resident’s wayfinding abilities	1	1	1
												Residents in small groups of people are more engaged and have fewer conflicts among each other.	1	1	1
												Segregated, specialized small-scale care-units (SCU's) have a positive impact on care outcomes, such as psychotropic drug-use	1	1	1
												Segregated, specialized small-scale care-units (SCU's) have a positive impact on resident's behavior	1	1	1
												Segregated, specialized small-scale care-units (SCU's) have a positive impact on well-being	1	1	1
												Small-scale environments (5-15) have a beneficiary impact on ADL-functioning	1	1	1
												The implementation of several zones with a unique character are helpful for resident’s wayfinding abilities	1	1	1
												The integration of reference points are helpful for resident’s wayfinding abilities	1	1	1
												Visual cues can support the ability of people with dementia to orient themselves. Effective cues were identified to be signposting, room numbers, and colors.	1	1	1
												Marquardt 2014 Fleming 2010	1	1	1
												Visual barriers, such as camouflaged doors or door knobs, are effective to reduce the attempts of people with dementia to leave the facility and may even increase their well being.	1	1	1
												Marquardt 2014 Fleming 2010 Anderiessen 2014	1	1	1
												Using multi-sensory environments for Snoezelen sessions have a positive effect on residents’ attentiveness to the environment, behavior and mood	1	1	1
												Marquardt 2014 Woodbridge 2018	1	1	1
												The type and the design of the visual cues are of great importance. Signs, for instance, should contain icons and text.	1	1	1
												Marquardt, 2014	1	1	1
												Long corridors have a negative impact on residents' behavior (anxiety, restlessness)	1	1	1
												Soril 2014	2	2	2
												Relocation from a traditional care unit to a specialized dementia care unit in a single LTC facility resulted in decreased agitation, specifically verbally aggressive behavior.	1	1	1
												Unlocking doors to the common courtyard leads to decreased agitation among residents with dementia.	1	1	1
												Soril 2014 Fleming 2010	1	1	1
												After time spent in multisensory environments (snoezelen room and/or landscaped garden), less "sadness" is observed than in common living rooms	1	1	1
												Whear 2014	5	5	5
												Emotional outcomes improve when time spent in a garden compared to time spent indoors	1	1	1
												Horticultural therapy is associated with reduced verbal aggression.	1	1	1
												Nursing homes with a garden see substantially lower rates of aggression and incidents than nursing homes without a garden	1	1	1
												Time spent in a garden improves quality of sleep	1	1	1
												Time spent in an outdoor garden is associated with reduced pacing, exit-seeking and trespassing but also with reduces walking in general	1	1	1
												Woodbridge 2018	21	21	21
												A familiar tap design (dual-lever) is most accommodating in supporting handwashing	1	1	1
												A homelike atmosphere fosters social relations	1	1	1
												A mixture of private and public spaces is required to support different kinds of communication	1	1	1
												Arranging clothes sequentially in a separate section of the wardrobe increases independent dressing	1	1	1
												Conspicuous familiar clues such as a bright yellow table-cloth with flowers or a large clock and sign to indicate lunch time enhance recognition	1	1	1
												Differences in exit control, safety and homeliness predict higher engagement in everyday activities.	1	1	1
												Distracting cues like grid patterns on floor, wall murals or hiding exit doors with blinds or mirrors reduces exit-seeking, but can cause distress and loss of freedom	1	1	1
												Enclosed rooms with clear functions are more supportive to ADL-functioning than open-plan layouts	1	1	1
												Everyday activity performance deteriorates slower in small scale facilities	1	1	1
												Familiarity, engaging environments, range of private/communal spaces are positively correlated with ADL-functioning	1	1	1
												Garden use by residents in a wheelchair may be associated with agitation	1	1	1
												Garden use may decline as the novelty of the introduction of the garden wears off.	1	1	1
												Individualized texture and color at entrance to room improves recognition	1	1	1
												Introducing an aquarium into dining settings enhances food intake	1	1	1
												Less institutional environments (more homelike features) are related to increased food intake	1	1	1
												Music during dinner based on music preferences enhances calorie intake	1	1	1
												Providing tailored environmental strategies for individuals which support specific areas of difficulty may be the most effective way to facilitate ADLs.	1	1	1
												Simple two-way decision pathways and a smaller number of exits supported independent wayfinding	1	1	1
												Smaller settings with group living and homelike characteristics are associated with higher involvement in preferred activities.	1	1	1
												The availability of engaging and soothing spaces is related to more sitting time and less walking.	1	1	1
												When residents have more choice around which activities to participate in, they alternate their time between central and local living spaces.	1	1	1
												(leeg)
												(leeg)
												Eindtotaal	124	124	124

## Sheet: Statements primary categories
Number	Space	Fleming-Bennet Principle	Statement	Main environmental feaure	1. GENERAL & ARCHITECTURE	11 SCU	12 Outdoors	13 Size	14 Floor-plan	15 Construction & Installations	2. INTERIOR	21 Finishes	22 Furnishings	3. AMBIENT	31 Light	32 Sound	33 Odor	4. Maintenance	5. Symbolic/Social/Wayfinding	CHECK	Review	Reference. Excluded: Evidence lower than 3a OR not specifically dementia OR unavailable	Evidence level	1 Behavior	2 Cognition	3 Function	4 Well-being	5 Social abilities / interaction	6 Orientation	7 Care Outcomes	Check	Impact on: (Marquardt 2014)	Impact on	Impact on	Impact on	Impact on	Impact on	Impact on
1	General	Allow people to see and be seen	Open plan (no corridors) facilities are associated with higher activity levels and better ADL-performance	1,4 Floorplan	1				x		0			0						1	Anderiesen 2014	McAllister 1999	3a			1						Activity	ADL
2	General	Create a familiar place	Homelike environment is associated with more spontaneous interactions, self initiated activities, more time in communal areas and more social engagement.	2 Interior	0						2	x	x	0					x	3	Anderiesen 2014	Morgan-Brown 2012	3a			1		1				Social engagement	Activities	Community
3	General	Optimize helpful stimulation	Music (singing or background music) improves sense of vitality and ADL engagement.	3 Ambient	0						0			1		x				1	Anderiesen 2014	Göttel 2008	2			1	1					Sense of vitality	ADL
4	General	Allow people to see and be seen	Functional modifications, such as labelling of drawers and doors, the use of colors, informative pictures, improve resident's independence and ADL.	2 Interior	0						1	x		0						1	Anderiesen 2014	Chard 2009	3a			1	1					Independence	ADL
5	Dining	Create a familiar place	Decentralized dining and bathing and improved ambiance is associated with more involvement in activities.	1,4 Floorplan	1				x		0			0						1	Anderiesen 2014	Schwarz 2004	3a			1						Activity
6	General	Provide a human scale	Smaller unit size (5-15 rather than 30) enhances well-being, behavior, functioning, social contact and engagement in planned activities.	1,3 Size	1			x			0			0					x	2	Chaudhury 2018 Marquardt 2014	Rooij 2012 Boekhorst 2010 McFadden 2010 Verbeek 2009 Kok 2016 Verbeek 2010	3a	1		1	1	1				Social engagement	Activities
7	Dining	Allow people to see and be seen	Spatial layout impacts residents' orientation; oientation is improved in H or L-shaped layouts	1,4 Floorplan	1				x		0			0					x	2	Chaudhury 2018	Elmstahl 1997	2						1			Orientation
8	General	Provide a human scale	Long hallways can decrease residents' awareness, orientation, safety and security	1,4 Floorplan	1				x		0			0						1	Chaudhury 2018	Morgan 2004	3a				1		1			Orientation	Safety and secrurity
9	General	Optimize helpful stimulation	Persons with dementia may well possess the necessary skills to benefit from prosthetic signage	5 Social features	0						1		x	0						1	Chaudhury 2018	Gross 2004	3a		1
10	General	Create a familiar place	﻿Residents living in more homelike environments (i.e., open plan lounge/ dining areas, residential furniture, and flooring) displayed reduced verbal and overall aggression, verbal agitation and anxiety	2 Interior	1			x			2	x	x	0					x	4	Chaudhury 2018	Wilkes 2005	3a	1			1
11	General	Create a familiar place	More homelike or enhanced residential environments is associated with improved emotional and intellectual functioning, increased social interaction, autonomy and participation in community, and less trespassing, exit-seeking and agitation	2 Interior	1			x			2	x	x	0					x	4	Chaudhury 2018	Annerstedt 1994	3a	1		1		1
12	General	Create a familiar place	﻿Transfer to a household model (open-plan design and functioning unit kitchen), residents spent more time in the communal living spaces and were more active and engaged than in the pre-conversion, traditional units.	1,4 Floorplan	1			x			2	x	x	0						3	Chaudhury 2018 Woodbridge 2018	Morgan-Brown 2013 Milke 2009 Reed 2005	3a			1		1
13	General	Create a familiar place	Mealtime environmental characteristics (small-scale, higher illumination levels, reduced noise and appropriate music) and homelike décor can support residents functional ability to take in food and fluids, and also positively contribute to improved social interaction.	2 Interior	1			x			0			2	x	x			x	4	Chaudhury 2018	Nijs 2006 Reed 2005 Schwarz 2004 Perivolaris 2006	3a			1				1		Function	Food intake	Soacial engagement
14	Dining	Allow people to see and be seen	﻿Using high contrast tableware (e.g., red plates, cups and cutlery) as opposed to low contrast tableware (e.g., white plates, cups and stainless-steel cutlery) resulted in a significant increase in food and fluid intake amongst individuals with severe dementia.	5 Social features	0						1		x	0					x	2	Chaudhury 2018 Woodbridge 2018	Dunne 2004	3a							1
15	General	Allow people to see and be seen	﻿Exposure to higher lighting levels (e.g., through the use of a bright light box ranging from 2,500–10,000 lux), is associated with improved circadian rhythm quality and mood, increased consolidation of night-time sleep, increased daytime wakefulness, alertness and MMSE scores, and decreased agitation and disruptive behavior.	3 Ambient	0						0			1	x					1	Chaudhury 2018 Fleming 2010 Marquardt 2014	Ancoli 2003 Graf 2001 Novak 2011 Thorpe 2000	2	1		1	1			1
16	General	Optimize helpful stimulation	﻿Exposure to all-day bright light has been shown to increase total sleep duration, decrease restlessness and provide modest benefits in mood, cognition and functional decline	3 Ambient	0						0			1	x					1	Chaudhury 2018 Marquardt 2014 Anderiessen 2014	Riemersma 2008 Sloane 2007 Hoof 2009 Dowling 2007 Lovell 1995 Thorpe 2000 Graf 2001 Nowak 2011	2	1	1	1				1
17	Outdoors	Optimize helpful stimulation	Outdoor activities that are physical or social in nature, such as going for walks, gardening, and group activities, can benefit residents with dementia. Benefits may include reduced agitation, aggression, psychotropic drug use and falls, sleep efficiency an duration and enhanced quality of life and mood.	1,2 Outdoors	1		x				0			0						1	Chaudhury 2018 Whear 2014	Cooper 2013 Hyde 2007 Calkins 2007 Detweiler 2008 Detweiler 2009 Mather 1997	3a	1			1
18	General	Create a familiar place	﻿Spatial design features such as ambiance in the environment, the use of familiar objects, furniture type and arrangement, inclusion of kitchen and residential scaled dining room, white noise, connection to nature, access to outdoor areas, privacy, use of bright light, color, temperature, wayfinding, use of smaller spaces or landmarks with simple decision-making points, and, above all, homeliness…	1,1 SCU	3	x		x	x		2	x	x	0						5	Ferdous 2019	Calkins 2009	3a	1			1
19	General	Allow people to see and be seen	﻿Views of the garden and large windows allowing natural daylight allowed residents to complete ADL efficiently	1,2 Outdoors	2		x			x	0			0						2	Ferdous 2019	Nordin 2017	3a			1
20	General	Design in response to vision for way of life	The daily lives of people with dementia living in the green care farms, including the presence of animals, stables, gardens, and outdoor areas, are based on attractive activities, sensory physical-social environment, and psychological well-being, show a higher activity level.	1,2 Outdoors	2	x	x				0			0						2	Ferdous 2019	Boer 2015 Boer 2017	3a			1	1
21	General	Provide a human scale	The overall QoL and well-being score was larger in small homes compared with large-scale homes	1,3 Size	1			x			0			0						1	Ferdous 2019	Torrington 2006	3a				1
22	General	Support movement and engagement	﻿An architecturally legible environment, or an environment where the function of each room is evident through the size, proportion, materiality and furnishings, is important for designing any LTCF to support spatial orientation	1,4 Floorplan	1				1		2	x	x	0						3	Ferdous 2019	Calkins 2009	3a						1
23	General	Optimize helpful stimulation	Choosing a supportive organization of the building and signage improve wayfinding	5 Social features	1				x		1		x	0					x	3	Ferdous 2019	Hoof 2010 Marquardt 2011	1 3a						1
24	Dining	Create a familiar place	Green care farms provide an attractive, homelike environment and activities that can positively influence engagement and social interaction while allowing residents to be in close contact with nature.	1,2 Outdoors	1		x				0			0					x	2	Ferdous 2019	Boer 2015 Boer 2017	3a					1				Social engagement
25	General	Provide opportunities to be alone or with others	Strong evidence supports the benefits of private bedrooms on positive outcomes such as the satisfaction of residents, families, and staff, improved quality of life, and reduced neuro-disability.	1,4 Floorplan	1				x		0			0						1	Ferdous 2019	Calkins 2009	3a		1		1					Satisfaction	QoL	Cognition
26	General	Allow people to see and be seen	Environmental interventions that promote wayfinding can be implemented through environmental cues. Decorating residents’ bedrooms and doors with personal items, architectural differentiation, and use of color, texture, landmark, signage, and other sensory stimulation are important design features for point of decision and wayfinding.	5 Social features	1				x		2	x	x	0					x	4	Ferdous 2019	Torrington 2006 Marquardt 2011	3a						1			Wayfinding
27	Dining	Reduce unhelpful stimulation	High levels of noise increase agitation	3 Ambient	0						0			1		x				1	Fleming 2010	Cohen-Mansfield 1995	3a	1								Agitation
28	General	Reduce unhelpful stimulation	Perceived cold increases agitation	3 Ambient	0						0			1			x			1	Fleming 2010	Cohen-Mansfield 1995	3a	1								Agitation
29	General	Support movement and engagement	Physical restraints are associated with higher agitation	5 Social features	0						0			0					x	1	Fleming 2010	Cohen-Mansfield 1995	3a	1								Agitation
30	Dining	Optimize helpful stimulation	Residents spend more time in the corridors that are multisensory enhanced to stimulate a home environment and outdoor nature environment and show increased pleasure.	2 Interior	0						1		x	2	x		x			3	Fleming 2010	Cohen-Mansfield 1998	3a				1					Pleasure
31	General	Provide a human scale	Residents in SCU's have fewer declines in ADL, more sustained interest in the environment and less negative affect, compared to traditional environments.	1,1 SCU	1	x					0			0						1	Fleming 2010	Reimer 2004	3a			1						ADL	Attentiveness to the environment	Affect
32	General	Optimize helpful stimulation	Night-time sleep increases in participants exposed to morning and day light.	3 Ambient	0						0			1	x					1	Fleming 2010	Sloane 2007	2							1		Sleep
33	General	Support movement and engagement	Privacy and personalization in bedrooms, residential character, understandable environment are associated with reductions in aggression, agitation and psychological problems.	2 Interior	1	x					0			0					x	2	Fleming 2010	Zeisel 2003	3a	1			1					Aggression	Agitation	Psychological problems
34	General	Unobtrusively reduce risks	Camouflaged exit doors and rooms that vary in ambience associated with reduced depression, social withdrawal, misidentification and hallucinations.	2 Interior	0						1	x		0					x	2	Fleming 2010	Zeisel 2003	3a				1	1	1			Depression	Social engagement	Misidentification	Hallucination
35	Dining	Provide a human scale	Group Living environment produces better motoric, emotional and intellectual functions, and less Psychotropic medication; less psychological strain among the relatives	1,4 Floorplan	1				x		0			0						1	Fleming 2010	Annerstedt 1993	3a		1	1	1			1		Physical competence	Mood	Cognition	Psychotropic medication
36	General	Optimize helpful stimulation	In SCU's, behavioral disturbances improve despite the psychotropic drug load; physical restraints use decrease.	1,1 SCU	1	x					0			0						1	Fleming 2010	Bellelli 1998	3a	1								Behavior
37	General	Provide a human scale	Admission to an SCU significantly reduces behavioral disturbances.	1,1 SCU	1	x					0			0						1	Fleming 2010	Bianchetti 1997	3a	1								Behavior
38	General	Create a familiar place	Institutional character and lack of orientation cues is associated with behavioral abnormalities.	2 Interior	0						0			0					x	1	Fleming 2010	Bowie 1997	3a	1								Behavior
39	General	Reduce unhelpful stimulation	Poor ward condition paradoxically associated with better self care and fewer behavioral problems.	2 Interior	0						2	x	x	0					x	3	Fleming 2010	Bowie 1997	3a	1		1						ADL	Behavior
40	Dining	Reduce unhelpful stimulation	Admission to a low stimulus unit reduces patients weight loss, agitation, physical restraint use.	3 Ambient	0						0			3	x	x	x			3	Fleming 2010	Cleary 1988	3a	1						1		Weight loss	Agitation	Physical restraint use
41	General	Optimize helpful stimulation	Moving to a new SCU with private bedrooms increases residents time spent their rooms during the day and required fewer interventions (including medications) to promote sleep at night. Perceptions of staff and family members about person-environment interaction model were positive.	1,1 SCU	1	x					0			0						1	Fleming 2010	Morgan 1998	3a				1			1		Time spent in room	Sleep	Relative's satisfaction
42	General	Optimize helpful stimulation	Segregated, specialized small-scale care-units (SCU's) have a positive impact on resident's behavior	1,1 SCU	2	x		x			0			0						2	Marquardt 2014	Malmberg 1993 Annerstedt 1997 Sloane 1998	2	1								Behavior
43	Dining	Optimize helpful stimulation	Segregated, specialized small-scale care-units (SCU's) have a positive impact on care outcomes, such as psychotropic drug-use	1,1 SCU	2	x		x			0			0						2	Marquardt 2014	Annerstedt 1993 Annerstedt 1997 Zadelhoff 2011	2							1		Psychotropic drug use
44	General	Optimize helpful stimulation	Segregated, specialized small-scale care-units (SCU's) have a positive impact on well-being	1,1 SCU	1	x					0			0						1	Marquardt 2014	Funaki 2005 Dean 1993 Kihlgren 1992	2				1					Well-being
45	General	Provide a human scale	Small-scale environments (5-15) have a beneficiary impact on ADL-functioning	1,1 SCU	1			x			0			0						1	Marquardt 2014	Annerstedt 1997 Reimer 2004 Boekhorst 2009 Dean 1993 Kihlgren 1992	2			1						ADL
46	Dining	Provide a human scale	Residents in small groups of people are more engaged and have fewer conflicts among each other.	1,3 Size	1			x			0			0					x	2	Marquardt 2014	Morgan 1999 Cutler 2002	3a					1				Social engagement
47	General	Provide a human scale	A low social density is positively associated with residents’ behavior, social abilities, and care outcomes.	1,3 Size	1				x		0			0					x	2	Marquardt 2014	Morgan 1999 Morgan 1998a Isaksson 2009 Cohen-Mansfield 2010 Cutler 2002 Zeisel 2003 Hutchinson 1996 Zuidema 2011	3a	1				1		1		Behavior	Social abilities	Care outcomes
48	Dining	Allow people to see and be seen	Proximity and direct visual access to relevant places is helpful for resident’s wayfinding abilities	1,4 Floorplan	1				x		0			0					x	2	Marquardt 2014	Elmstahl 1997 Netten 1989 Passini 2000	2						1			Wayfinding
49	General	Allow people to see and be seen	The integration of reference points are helpful for resident’s wayfinding abilities	2 Interior	0						1		x	0					x	2	Marquardt 2014	Elmstahl 1997 Netten 1989 Passini 2000	2						1			Wayfinding
50	Dining	Support movement and engagement	The implementation of several zones with a unique character are helpful for resident’s wayfinding abilities	2 Interior	0						2	x	x	3	x	x	x		x	6	Marquardt 2014	Elmstahl 1997 Netten 1989 Passini 2000	2						1			Wayfinding
51	General	Optimize helpful stimulation	Higher overall light levels and increased contrast improve function and oral intake	3 Ambient	0						0			1	x					1	Marquardt 2014	Brush 2002	3a			1				1		Function	Food intake
52	Dining	Reduce unhelpful stimulation	High noise-levels are associated with unwanted behavior	3 Ambient	0						0			1		x				1	Marquardt 2014	Meyer 1992	3a	1								Behavior
53	General	Allow people to see and be seen	Patterns and dark lines on flooring may be found confusing and even cause falls	2 Interior	0						1	x		0						1	Marquardt 2014	Gibson 2004	3a			1						Confusion	Falls
54	General	Create a familiar place	Increased personalization of residents' individual environment is associated with improved well-being and fewer behavioral problems	5 Social features	1	x					0			0					x	2	Marquardt 2014	Garcia 2012 Morgan 1999 Zeisel 2003	2	1			1					Well-being	Behavior
55	Dining	Create a familiar place	A homelike environment (small group dining in a dining room with mealtime routines) improves residents' engagement in daily activities and social interactions	2 Interior	1				x		0			0					x	2	Marquardt 2014	Melin 1981	2			1		1				Care-outcomes	Social engagement
56	General	Optimize helpful stimulation	It is necessary to control the degree of sensory stimulation in order not to evoke any reverse effects such as distraction and overstimulation.	3 Ambient	0						0			3	x	x	x			3	Marquardt 2014	Ragneskog 1998 Namazi 1992b	3a				1					Distraction	Overstimulation
57	Dining	Optimize helpful stimulation	Using multi-sensory environments for Snoezelen sessions have a positive effect on residents’ attentiveness to the environment, behavior and mood	3 Ambient	0						0			3	x	x	x			3	Marquardt 2014 Fleming 2010 Anderiessen 2014	Baker 2001 Hope 1998 Milev 2008 Ward-Smith 2009	2	1			1					Behavior	Mood
58	General	Allow people to see and be seen	Visual cues can support the ability of people with dementia to orient themselves. Effective cues were identified to be signposting, room numbers, and colors.	2 Interior	0						2	x	x	0					x	3	Marquardt 2014	Passini 2000 Namazi 1991a Scialfa 2008 Gibson 2004 Conell 2002 Chard 2009	3a						1			Wayfinding
59	General	Allow people to see and be seen	The type and the design of the visual cues are of great importance. Signs, for instance, should contain icons and text.	5 Social features	0						1		x	0					x	2	Marquardt 2014 Woodbridge 2018	Hanley 1981 Namazi 1991	3a						1			Orientation
60	Circulation space	Create a familiar place	Personalization of cues has been found to be especially supportive. Nameplates, portrait-type photographs, or personal memorabilia can be placed outside of rooms to help residents locate their room.	2 Interior	0						1		x	0					x	2	Marquardt 2014	Zeisel 2003 Morgan 1999	2						1			Wayfinding
61	General	Reduce unhelpful stimulation	Visual barriers, such as camouflaged doors or door knobs, are effective to reduce the attempts of people with dementia to leave the facility and may even increase their well being.	2 Interior	0						1	x		0					x	2	Marquardt 2014 Fleming 2010	Dickinson 1998 Dickinson 1995 Feliciano 2004 Namazi 1989 Hewawasam 1996 Hussian 1987 Kincaid 2003	3a				1		1			Exiting	Well-being
62	Circulation space	Reduce unhelpful stimulation	Long corridors have a negative impact on residents' behavior (anxiety, restlessness)	1,3 Size	1			x			0									1	Marquardt, 2014	Emstahl 1997 Isaksson 2009 Campo 2012	2	1			1
63	General	Optimize helpful stimulation	Familiarity, engaging environments, range of private/communal spaces are positively correlated with ADL-functioning	1,4 Floorplan	1				x		2	x	x	1	x				x	5	Woodbridge 2018	Fleming 2016	3a			1						ADL
64	General	Create a familiar place	Differences in exit control, safety and homeliness predict higher engagement in everyday activities.	2 Interior	2				x	x	2	x	x	0					x	5	Woodbridge 2018	Milke 2009	3a			1
65	General	Create a familiar place	Smaller settings with group living and homelike characteristics are associated with higher involvement in preferred activities.	1,3 Size	1			x			2	x	x	0					x	4	Woodbridge 2018	Smit 2012 Verbeek 2010	3a			1
66	General	Provide a human scale	Everyday activity performance deteriorates slower in small scale facilities	1,3 Size	1			x			0			0						1	Woodbridge 2018	Boekhorst 2009 Reimer 2004	3a			1
67	General	Create a familiar place	Enclosed rooms with clear functions are more supportive to ADL-functioning than open-plan layouts	1,4 Floorplan	1				x		0			0						1	Woodbridge 2018	Marquardt 2011	3a			1
68	Dining	Optimize helpful stimulation	When residents have more choice around which activities to participate in, they alternate their time between central and local living spaces.	1,4 Floorplan	1				x		0			0						1	Woodbridge 2018	Schwarz 2004	3a			1						ADL
69	Dining	Create a familiar place	Less institutional environments (more homelike features) are related to increased food intake	2 Interior	0						2	x	x	0					x	3	Woodbridge 2018	Reed 2005 Slaughter 2012 Pervolaris 2006	3a							1		Food intake
70	Dining	Optimize helpful stimulation	Introducing an aquarium into dining settings enhances food intake	2 Interior	0						1		x	0						1	Woodbridge 2018	Edwards 2013	3a							1		Food intake
71	Dining	Optimize helpful stimulation	Music during dinner based on music preferences enhances calorie intake	3 Ambient	0						0			1		x				1	Woodbridge 2018	Thomas 2009	3a							1		Food intake
72	Bathroom	Create a familiar place	A familiar tap design (dual-lever) is most accommodating in supporting handwashing	1,5 Construction & Installations	1					x	0			0						1	Woodbridge 2018	Boger 2013	3a			1						Handwashing
73	Bedroom	Create a familiar place	Arranging clothes sequentially in a separate section of the wardrobe increases independent dressing	2 Interior	0						1		x	0						1	Woodbridge 2018	Namazi 1992c	3a			1
74	Dining	Create a familiar place	Conspicuous familiar clues such as a bright yellow table-cloth with flowers or a large clock and sign to indicate lunch time enhance recognition	5 Social features	0						1		x	0					x	2	Woodbridge 2018	Tanaka 2014 Nolan 2004	3a		1
75	Circulation space	Provide a human scale	Simple two-way decision pathways and a smaller number of exits supported independent wayfinding	1,4 Floorplan	1				x		0			0						1	Woodbridge 2018	Netten 1989	3a						1
76	Bedroom	Allow people to see and be seen	Individualized texture and color at entrance to room improves recognition	2 Interior	0						1	x		0						1	Woodbridge 2018	Gibson 2004	3a						1
77	Dining	Optimize helpful stimulation	Providing tailored environmental strategies for individuals which support specific areas of difficulty may be the most effective way to facilitate ADLs.	2 Interior	1	x					2	x	x	0					x	4	Woodbridge 2018	Fleming 2016	3a			1						ADL
78	General	Reduce unhelpful stimulation	Distracting cues like grid patterns on floor, wall murals or hiding exit doors with blinds or mirrors reduces exit-seeking, but can cause distress and loss of freedom	2 Interior	0						2	x	x	0						2	Woodbridge 2018	Kincaid 2003 Hewawasam 1996 Dickinson 1995	3a						1
79	Outdoors	Support movement and engagement	Garden use may decline as the novelty of the introduction of the garden wears off.	1,2 Outdoors	1		x				0			0						1	Woodbridge 2018	Murphy 2010	3a				1
80	Outdoors	Support movement and engagement	Garden use by residents in a wheelchair may be associated with agitation	1,2 Outdoors	1		x				0			0						1	Woodbridge 2018	Murphy 2010	3a	1
81	General	Support movement and engagement	The availability of engaging and soothing spaces is related to more sitting time and less walking.	1,4 Floorplan	1				x		2	x	x	0						3	Woodbridge 2018	Yao 2006 Cohen-Mansfield 1998	3a	1
82	General	Provide opportunities to be alone or with others	A mixture of private and public spaces is required to support different kinds of communication	1,4 Floorplan	1				x		0			0						1	Woodbridge 2018	Marquardt 2011 Ferdous 2004	3a					1
83	General	Provide opportunities to be alone or with others	A homelike atmosphere fosters social relations	2 Interior	0						2	x	x	0					x	3	Woodbridge 2018	Kovach 1997	3a					1
84	Outdoors	Optimize helpful stimulation	Horticultural therapy is associated with reduced verbal aggression.	1,2 Outdoors	1		x				1	x		0						2	Whear 2014	Connel 2007 Luk 2011	2	1								Verbal aggression
85	Outdoors	Optimize helpful stimulation	Time spent in an outdoor garden is associated with reduced pacing, exit-seeking and trespassing but also with reduces walking in general	1,2 Outdoors	1		x				0			0						1	Whear 2014	Cohen-Mansfield 1998 Mather 1997	3a	1
86	Outdoors	Optimize helpful stimulation	Nursing homes with a garden see substantially lower rates of aggression and incidents than nursing homes without a garden	1,2 Outdoors	1	x					0			0						1	Whear 2014	Mooney 1992	3a	1								Aggression and incidents
87	Outdoors	Optimize helpful stimulation	Time spent in a garden improves quality of sleep	1,2 Outdoors	1	x					0			0						1	Whear 2014	Connell 2007	2							1		Quality of sleep
88	Outdoors	Optimize helpful stimulation	Emotional outcomes improve when time spent in a garden compared to time spent indoors	1,2 Outdoors	1	x					0			0						1	Whear 2014	Cohen-Mansfield 1998	3a				1					Emotional outcomes
89	General	Unobtrusively reduce risks	Unlocking doors to the common courtyard leads to decreased agitation among residents with dementia.	1,5 Construction & Installations	1					x	0			0						1	Soril 2014	Namazi 1992	3a	1								Agitation
90	General	Optimize helpful stimulation	Relocation from a traditional care unit to a specialized dementia care unit in a single LTC facility resulted in decreased agitation, specifically verbally aggressive behavior.	1,1 SCU	1	x					0			0						1	Soril 2014	Wilkes 2005 Reimer 2004	3a	1								Agitation	Verbal agression
91	Dining	Optimize helpful stimulation	After time spent in multisensory environments (snoezelen room and/or landscaped garden), less "sadness" is observed than in common living rooms	3 Ambient	1	x					0			3	x	x	x				Soril 2014 Fleming 2010	Cox 2004	3a				1
92	General	Provide a human scale	Small-size units reduce agitation, intellectual deterioration, emotional disturbances, aggression, depression and anxiety, psychotropic drug-use and improves social interaction, mobility and ADL-function.	1,3 Size	1			x			0			0						1	Day 2000	Sloane 1998 Annerstedt 1994 Morgan 1998 Annerstedt 1997 Netten 1993 Annerstedt 1993	3a	1	1	1		1	1	1		Agitation	Cognition	Emotion	Aggression	Depression and anxiety	Psychotropic drug-use	Social interactions	ADL
93	General	Optimize helpful stimulation	SCU's are associated with relative improvement in communications skills, self-care skills, social function, mobility and affective responses	1,1 SCU	1	x					0			0						1	Day 2000	Skea 1996	3a	1		1	1	1				Communication	Self-care	Social function	Mobility	Affective responses
94	General	Optimize helpful stimulation	SCU's are associated with reductions in behavioral disturbances, abnormal motor activity, apathy, hallucinations	1,1 SCU	1	x					0			0						1	Day 2000	Swanson 1993 Bellelli 1998	3a	1		1	1					Behavioral disturbances	Motor functions	Apathy	Hallucinations
95	General	Create a familiar place	﻿Relocate residents, when necessary, in intact units rather than individually to prevent adverse impacts of the relocation e.g. depression and mortality.	1,4 Floorplan	1				x		0			0					x	2	Day 2000	Anthony 1987	3a				1			1		Depression	Mortality
96	General	Create a familiar place	﻿Incorporate noninstitutionalized design throughout the facility to improve intellectual and emotional well-being, functionality and motoric function, social interactions and reduce agitation, anxiety, aggression, psychotropic drug-use and exit seeking.	5 Social features	0						0			0					x	1	Day 2000	Annerstedt 1994 Cohen-Mansfield 1998 Kihlgren 1992 Sloane 1998	3a	1		1	1	1				Well-being	Function	Social interactions	Agitation	Exit seeking
97	General	Optimize helpful stimulation	﻿A higher degree of homelikeness is associated with greater restlessness, more disturbances (tied to greater assertion of independence), and increased disorientation and deterioration of diet	2 Interior	0						2	x	x	0					x	3	Day 2000	Elmstahl 1997 Annerstedt 1997 Kihlgren 1992 Wimo 1993	3a	1					1	1		Disturbances	Restlessness	Orientation	Oral intake
98	General	Optimize helpful stimulation	Open-plan layouts where resident rooms open to a central open space enhance attentiveness to activities	1,4 Floorplan	1				x		0			0						1	Day 2000	Lawton 1984	3a			1						Activities
99	General	Reduce unhelpful stimulation	﻿Moderate levels of environmental stimulation as well as spaces with low stimulation reduce overstimulation, agitation, behavioral disturbances and weight-loss and improve concentration	3 Ambient	0						0			2	x	x				2	Day 2000	Cleary 1988 Swanson 1993	3a	1	1					1		Agitation	Weight-loss	Behavior	Cognition
100	General	Optimize helpful stimulation	﻿Incorporate higher light levels, in general, and exposure to bright light, in particular to reduce confusion and agitation and improve orientation and circadian rhythm	3 Ambient	0						0			1	x					1	Day 2000 Fleming 2010	Campbell 1988 Mishima 1994 Lovell 1995 Satlin 1992 Someren 1997 Elmstahl 1997	2	1					1	1		Confusion	Agitation	Orientation	Circadian rhythm
101	Circulation space	Unobtrusively reduce risks	A ﻿mirror placed in front of the exit door, two-dimensional grids on the floor and covering door-knobs reduce residents’ exit attempts substantially	2 Interior	0						2	x	x	0						2	Day 2000	Hussian 1987 Namazi 1989	3a	1								Exit seeking
102	Common room	Unobtrusively reduce risks	Providing seating close to the floor, handrails and non-skid bathmat and bath chair reduce falls	2 Interior	0						2	x	x	0						2	Day 2000	Pynoos 1991 Scandura 1995	3a							1		1	1	1	1	1	1	1	1	1
103	General	Optimize helpful stimulation	Higher levels of orientation were associated with quiet environments. Researchers theorize that disorientation followed resident's attempts to shut out noisy environments. Furthermore, low lighting conditions in public areas impede orientation	3 Ambient	0						0			2	x	x				2	Day 2000	Netten 1993 Netten 1989	3a						1			Orientation and wayfinding
104	Circulation space	Allow people to see and be seen	Large signing improves orientation, but only in combination with orientation training	5 Social features	0						1		x	0					x	2	Day 2000	Hanley 1981	3a						1			Orientation and wayfinding
105	Circulation space	Allow people to see and be seen	Personally significant memorabilia can help residents find their rooms than were displays without personal significance	5 Social features	0						1		x	0					x	2	Day 2000	Namazi 1991	2						1			Orientation and wayfinding
106	General	Allow people to see and be seen	﻿Simple building configuration is associated with resident orientation, when residents are also provided with explicit environmental information	1,4 Floorplan	1				x		1		x	0					x	3	Day 2000	Passini 1998	3a						1			Orientation and wayfinding
107	Circulation space	Allow people to see and be seen	﻿Residents in facilities with more hallway space demonstrate less disorientation and less lack of vitality	1,4 Floorplan	1				x		0			0						1	Day 2000	Elmstahl 1997	2						1
108	Dining	Provide opportunities to be alone or with others	Noninstitutional dining in which residents dine "family style" in a common room, increases social interaction and improved eating behavior.	5 Social features	1				x		2	x	x	0					x	4	Day 2000 Fleming 2010	Melin 1981 Gotsestam 1987	2					1		1
109	Outdoors	Optimize helpful stimulation	﻿Incorporate free access to outdoor areas with therapeutic design features to reduce agitation and aggression and increase walks outside.	1,2 Outdoors	1		x				0			0						1	Day 2000	Mooney 1992	3a	1								Agitation	Autonomy
110	General	Allow people to see and be seen	﻿Consider making toilets more visible and provide signage on the floor, to potentially reduce incontinence	2 Interior	0						1		x	1	x					2	Day 2000	Namazi 1991b	3a							1		Incontinence
111	Bedroom	Provide opportunities to be alone or with others	Introduction of single rooms is associated with less time spent in the room and less interaction, compared to double or group rooms. ﻿Reduced interaction may reflect greater choice over interaction in private versus group rooms	1,4 Floorplan	1				x		0			0						1	Day 2000	Lawton 1970	3a				1	1
112	Bathroom	Reduce unhelpful stimulation	﻿Eliminate environmental factors that increase stress in bathing such as unfamiliar equipment, inadequate mats or handrails and noisy distractions. Include natural elements.	2 Interior	0						2	x	x	0						2	Day 2000	Kovach 1996 Lawton 1984 Namazi 1996 Sloane 1998 Whall 1997	3a 2				1					Stress
113	General	Optimize helpful stimulation	Residents can benefit from using a computer system through reminiscence, while gaining self-esteem.	2 Interior	1					x	0			0						1	Boumans 2019	Lazar 2016	3a			1	1					Reminiscence	Self-esteem
114	General	Link to the community	﻿Family caregivers indicated that nursing staff’s attitude was open, friendly and involved. Sense of involvement with daily life and care provided was enabled by the active role family could fulfill (M) in activities in the household	5 Social features	0						0			0					x	1	Boumans 2019	Verbeek 2012	3a			1	1					Sense of involvement with daily life and care
115	General	Provide a human scale	﻿Family caregivers in small-scale living facilities experience less burden than family caregivers in regular wards.	1,3 Size	1			x			0			0					x	2	Boumans 2019	Hutchings 2011	3a				1	1				Care burden of family
116	Outdoors	Optimize helpful stimulation	﻿Specially designed spaces, such as a garden in which residents can grow vegetables, enables residents to perform activities that remind them of themselves.	1,1 SCU	2	x	x				0			0						2	Boumans 2019	Vreese 2012	3a				1					Wellbeing
117	General	Optimize helpful stimulation	Daily functioning (basic activities of daily living, leisure activities, and interests), mood, and behavior of residents living in a SCU for 3 years decrease less than people in non-SCU facilities.	1,1 SCU	1	x					0			0						1	Boumans 2019	Vreese 2012	3a	1		1	1					Daily function	Mood	Behavior
118	General	Provide a human scale	Small-scale living facilities could contribute to the relationship between residents and formal caregivers due to more frequent contact.	1,3 Size	1			x			0			0					x	2	Boumans 2019	Verbeek 2012	3a					1				Knowledge of persons
119	General	Design in response to vision for way of life	A more homelike setting may stimulate formal caregivers to develop a more welcoming attitude toward informal caregivers	2 Interior	0						2	x	x	0					x	3	Boumans 2019	Verbeek 2012	3a				1					Attitude informal caregivers
120	Dining	Support movement and engagement	Technology assists the resident in performing tasks themselves, e.g. opening bedroom door, and increases the resident’s sense of autonomy.	1,5 Construction & Installations	1					x	0			0						1	Boumans 2019	Lazar 2016	3a				1					Autonomy
121	General	Optimize helpful stimulation	Braight light therapy reduces night time awakenings and has a positive effect on ADL	3 Ambient	1					x	0			0						1	Lynn 2019	Forbes 2014	1			1				1		Sleep	ADL
122	General	Link to the community	Social robot Paro is effective in reducing loneliness, stress and depression	2 Interior	0						1		x	0						1	Lynn 2019	Bemelmans 2015 Bemnelmans 2016 Joransson 2016 Joranson 2015	2					1
123	Common room	Optimize helpful stimulation	Individualized simulated family presence and music interventions reduce agitation	3 Ambient	0						0			1		x				1	Lynn 2019	Garland 2007	2	1
124	Bathroom	Optimize helpful stimulation	An automated prompting system may improve independent handwashing	1,5 Construction & Installations	1					x	0			0						1	Lynn 2019	Mihailidis 2008	3a			1
																				0											0
					0						0									0
					0						0									0
					0						0									0
																				0
																				0
																				0
																				0
																				0
																				0
																				0
																				0
																				0
																				0
																				0
																				0
																				0
																				0
																				0
																				0
																				0
																				0
																				0
																				0
																				0
																				0
																				0
																				0
																				0
																				0
																				0
																				0
																				0
																				0
																				0
																				0
																				0
																				0
																				0
																				0
					0						0
					0						0
					0
					0
					0
		All
		Allow people to see and be seen
		Create a familiar place
		Design in response to vision for way of life
		Link to the community
		Optimize helpful stimulation
		Provide a human scale
		Provide opportunities to be alone or with others
		Reduce unhelpful stimulation
		Support movement and engagement
		Unobtrusively reduce risks
